# Supplementary material for: Dietary Protein Levels Modulate the Antioxidant Capacity during Different Growth Stages in Huanjiang Mini-Pigs
Source: Antioxidants (Basel). 2023 Jan 7;12(1):148. doi: 10.3390/antiox12010148 (PMC9854851; doi:10.3390/antiox12010148)
Supplement: Supplementary file 1 [file antioxidants-12-00148-s001.zip]

Archive with 1 entries (1 files):
- antioxidants-2136019-supplementary.pdf
